# Supplementary material for: Localisation of the Putative Magnetoreceptive Protein Cryptochrome 1b in the Retinae of Migratory Birds and Homing Pigeons
Source: PLoS One. 2016 Mar 8;11(3):e0147819. doi: 10.1371/journal.pone.0147819 (PMC4783096; doi:10.1371/journal.pone.0147819)
Supplement: S1 Table — (XLSX) [file pone.0147819.s004.xlsx]

## Sheet: Table S1
Accession	Protein	MW [kDa]	pI	Mascot score	Peptides	SC [%]	RMS [Da]
gi|449274708	Alpha-actinin-1, partial [Columba livia]	98.5	5.4	2933.6	37	45.3	0.1389
gi|449276483	Transitional endoplasmic reticulum ATPase, partial [Columba livia]	88.7	5.2	1642.8	28	41	0.1549
gi|449267291	Catenin alpha-1 [Columba livia]	100	5.9	1364.5	22	33.3	0.1624
gi|449270215	Elongation factor 2, partial [Columba livia]	95.2	6.4	1121.5	17	22.2	0.1118
gi|449269501	Endoplasmin, partial [Columba livia]	89.5	4.8	1113.6	18	22.4	0.1055
gi|449283886	Sodium/potassium-transporting ATPase subunit alpha-1, partial [Columba livia]	109.6	5.5	1078.8	13	15.9	0.0786
gi|449265944	AP-2 complex subunit beta [Columba livia]	104.8	5.4	1037.5	18	23.3	0.1075
gi|449277051	Importin subunit beta-1, partial [Columba livia]	93.8	4.7	1006.8	16	20.5	0.137
gi|449278103	Alpha-actinin-2 [Columba livia]	104.2	5.3	875.8	11	12.3	0.0949
gi|110962429	cryptochrome 1b [Sylvia borin]	65.9	8.1	662.2	11	22	0.1037
gi|543733305	PREDICTED: cryptochrome-1-like, partial [Columba livia]	67.6	7	629.9	9	20.2	0.1067
gi|449283965	Exportin-2 [Columba livia]	110.3	5.5	608.6	7	10.3	0.0695
gi|449277666	26S proteasome non-ATPase regulatory subunit 2, partial [Columba livia]	88.5	5.2	605.5	12	21.5	0.0955
gi|449274496	AP-2 complex subunit alpha-2 [Columba livia]	107.2	6.1	522.8	12	14.3	0.2003
gi|449279289	Sarcoplasmic/endoplasmic reticulum calcium ATPase 2, partial [Columba livia]	115	5.3	496.3	7	9	0.2017
gi|449278128	Heterogeneous nuclear ribonucleoprotein U, partial [Columba livia]	68.2	9.2	481	7	10.4	0.0987
gi|449269887	Transportin-1 [Columba livia]	101.3	4.9	440.3	6	9.2	0.0832
gi|449281489	Actin, cytoplasmic type 5 [Columba livia]	41.8	5.3	383.2	6	28.2	0.2173
gi|449277052	Puromycin-sensitive aminopeptidase, partial [Columba livia]	89	5.1	369.2	9	12.4	0.1086
gi|449271822	Coatomer subunit gamma, partial [Columba livia]	95.6	5.3	331.8	5	8.5	0.1263
gi|449280880	Eukaryotic translation initiation factor 4 gamma 2, partial [Columba livia]	101.5	7.1	286.3	5	6.9	0.1025
gi|449273587	Catenin alpha-2, partial [Columba livia]	59.3	5.1	260.2	3	7.3	0.1043
gi|449280731	Cleavage and polyadenylation specificity factor subunit 2 [Columba livia]	88.5	5	235.3	4	7.2	0.3175
gi|449275670	Tubulin alpha-1A chain, partial [Columba livia]	50.1	4.9	229	3	9.3	0.0731
