# Supplementary material for: Localisation of the Putative Magnetoreceptive Protein Cryptochrome 1b in the Retinae of Migratory Birds and Homing Pigeons
Source: PLoS One. 2016 Mar 8;11(3):e0147819. doi: 10.1371/journal.pone.0147819 (PMC4783096; doi:10.1371/journal.pone.0147819)
Supplement: S2 Table — a Detected modifications: Cm, carbamidomethyl (C); Ox, oxidation (M). (XLSX) [file pone.0147819.s005.xlsx]

## Sheet: Table S2
m/z meas.	Mr calc.	z	Δ m/z	Rt	Mascot	Times	Sequence	Modificationa	Type	Range
			[ppm]	[min]	score	detect
860.543	1718.87	2	119.28	137.35	123.3	7	R.FLLQCLEDLDANLR.K	Cm: 5	CID	54 - 67
715.953	1429.66	2	159.8	68.95	95.5	5	R.EFFYTAATNNPR.F		CID	294 - 305
621.98	1241.7	2	198.96	73.07	80.2	5	K.LASEAGVEVIVR.I		CID	116 - 127
862.49	1722.83	2	81.22	97.69	71.1	5	K.YIYDPWNAPESIQK.A		CID	443 - 456
692.964	1383.66	2	185.89	87.34	60.6	3	K.LSIEYDSEPFGK.E		CID	96 - 107
961.059	1919.98	2	65.53	108.66	43.5	2	R.MNANSLLASPTGLSPYLR.F	Ox: 1	CID	239 - 256
574.933	1147.53	2	280.27	33.33	36.6	7	R.ECIQGADTVR.C	Cm: 2	CID	23 - 32
493.839	985.498	2	167.38	52.06	33.9	4	R.GQPADVFPR.L		CID	78 - 86
432.848	863.486	2	225.19	55.02	32.3	3	R.FQTLISR.M		CID	153 - 159
809.472	2425.18	3	89.43	103.83	27.1	1	K.MEGNPICVQIPWDKNPEALAK.W	Cm: 7; Ox: 1	CID	309 - 329
804.147	2409.18	3	98.28	107.58	22	1	K.MEGNPICVQIPWDKNPEALAK.W	Cm: 7	CID	309 - 329
402.366	801.434	2	1594.3	69.21	18.2	1	K.ERDAAIK.K		CID	108 - 114
518.426	1034.55	2	276.37	42.11	18	1	K.QIYQQLSR.Y		CID	486 - 493
